# Supplementary material for: High-Precision MEMS Resonant Pressure Sensor for Real-Time Barometric Monitoring
Source: Micromachines (Basel). 2026 Jun 12;17(6):717. doi: 10.3390/mi17060717 (PMC13302947; doi:10.3390/mi17060717)
Supplement: Supplementary file 1 [file micromachines-17-00717-s001.zip]

Archive with 1 entries (1 files):
- micromachines-4359311-supplementary.pdf
